# Supplementary material for: Associations Between Air Pollution Exposure and Gestational Weight Gain Pattern: Evidence from a Large-Scale Hospital-Based Retrospective Cohort Study
Source: Toxics. 2026 Mar 18;14(3):264. doi: 10.3390/toxics14030264 (PMC13030804; doi:10.3390/toxics14030264)
Supplement: Supplementary file 1 [file toxics-14-00264-s001.zip]

Archive with 1 entries (1 files):
- toxics-4168210-supplementary.pdf
